# Supplementary material for: Single-Cell RNA Sequencing Identifies Extracellular Matrix Gene Expression by Pancreatic Circulating Tumor Cells
Source: Cell Rep. Author manuscript; Available in PMC 2015 Sep 25. (PMC4230325; doi:10.1016/j.celrep.2014.08.029)
Supplement: Supplemental Table 1 [file NIHMS634041-supplement-Supplemental_Table_1.xlsx]

## Sheet: Table S1
Table S1: Significantly Expressed Genes by Rank Product (FDR < 0.01)
Count	CTC-c vs Primary Tumor Enriched Gene	Primary Tumor vs CTC-c Enriched Gene	CTC-plt vs CTC-c	CTC-pro vs CTC-c	Primary Tumor vs WBC	WBC vs Primary Tumor	CTC-c vs WBC	WBC vs CTC
1	Upk3b	Tff2	Clec1b	kg:uc007pge.1	Wfdc2	Ppbp	Olfr1033	Beta-s
2	Ier2	Wfdc2	AU023871	kg:uc007pgd.1	Spp1	Alas2	Crip1	Alas2
3	Egr1	Lamb3	Alox12	kg:uc007pgf.1	Cct3	Nrgn	Ppp1r12a	Hbb-b1
4	Nkain4	Lad1	Itga2b	kg:uc007pgg.1	Itga3	Cd9	Vcp	Il1b
5	Igfbp5	Dmbt1	Ppbp	Igj	Gsto1	Csf3r	Klf9	Ppbp
6	Slc6a4	Npy	Gng11	kg:uc012enb.1	Mmp2	Il1b	Mprip	Hba-a2
7	Klf4	Pmepa1	Vwf	2010001M09Rik	Mfge8	Gdpd3	Sdc4	kg:uc007pgs.1
8	Tmem221	Kcnn4	Pf4	kg:uc009cfw.1	Capg	Ms4a1	Gprc5a	kg:uc011yvj.1
9	Arl4d	Serinc2	Fcer1g	kg:uc007pgi.1	Cd63	Hbb-b1	Vat1	Coro1a
10	Lrrn4	5730559C18Rik	Tmem40	kg:uc007pgh.1	Stub1	Beta-s	Wdr92	Cd74
11	Cldn15	Muc1	Hba-a2	kg:uc007yos.1	Lad1	kg:uc007pgs.1	S100a11	Gdpd3
12	Gpm6a	Chi3l3	Stom	Coro1a	Myo1h	kg:uc011yvj.1	Clic4	Ccndbp1
13	Atf3	Pglyrp1	Beta-s	Pou2af1	Igfbp7	Rprl1	Dync1i2	kg:uc009cfw.1
14	Ptma	Arl4c	Plek	kg:uc011yvj.1	Kcnn4	Pfn1	Nfkbiz	kg:uc012enb.1
15	Slc9a3r1	Spp1	Srgn	Glipr1	D8Ertd738e	Clec1b	Cyp2s1	Ptprc
16	Fos	Col15a1	Myl9	Cd52	Lamb3	Ptprc	Esam	Csf3r
17	Tmem119	C1qb	Cd84	Cd79b	Chi3l3	Stim1	Surf4	Rac2
18	Ptgis	Tnnt2	F5	Sec11c	Arl4c	Ccndbp1	Krt19	Rprl1
19	Dcn	Gkn3	Treml1	Tnfrsf17	Col18a1	Cap1	Bsg	H2-Ab1
20	Gbp2	Onecut2	Hbb-b1	Krr1	Atox1	Cd79b	Tm4sf1	Epb4.1
21	Dmkn	Mmp7	Itgb3	Gmfg	Ly6a	Alox12	Lgals3	Lyz2
22	Sdc4	Cd74	Gp9	Ccr9	Dmbt1	Hba-a2	Clic1	Ctla2b
23	Ildr2	Ctss	Mpl	Pycard	Dync1h1	Ube2l6	Capns1	Pld4
24	Akap2	Lamc2	Ctla2a	Derl3	Adipor2	Cat	Igfbp6	kg:uc007pgt.1
25	Gfpt2	Olfml3	Tubb1	Rac2	Rpl37	Faim3	Rrbp1	Gng11
26	Klf6	Lgals4	Mylk	Srgn	Kctd10	Dusp1	Calr	Mepce
27	Btg2	Lcn2	F13a1	Cytip	Col15a1	kg:uc007pgt.1	Rtf1	Tyrobp
28	Myl7	Ly6a	Slamf1	Edem2	Surf4	E2f2	Ildr2	Isca1
29	Igfbp6	Pak1	Rgs10	Itgb7	Dad1	Phospho1	Mark2	2810453I06Rik
30	Gpr133	Capn5	Mkrn1	Lsp1	Col4a1	Abi3	Mt1	Slc30a9
31	Oasl2	Ptprn	Laptm5	Lcp1	Ap2s1	Sorl1	Akr1b3	Treml2
32	Pfn1	Reg3b	1810058I24Rik	Cyfip2	Sdc1	Treml2	Gm6644	Srgn
33	Cap1	Fmnl3	Itgb2	Nans	Rpl35	Cytip	Nkain4	Dcaf12
34	Nfkbia	Sdc1	Slc2a3	Slamf7	Sec61a1	B2m	Ppp2ca	Plek
35	Malat1	Prom1	Pcmt1	Ell2	Rras	Fyb	Akap2	Cat
36	Rarres2	Ankrd50	Gp5	H2-Eb1	Oraov1	Peli1	Hspb1	Alox12
37	Rspo1	Ccl6	Ube2o	Creld2	Ndufa2	Plek	Ptgis	Fech
38	Espn	Slc4a11	5430417L22Rik	Cd74	Anapc2	N4bp3	Msln	Rbm5
39	Klf9	Oraov1	Ptpn18	Blnk	Pitpna	Fam117a	Emp2	Cd97
40	Zbtb7c	Aldh1l1	Lat	Fmnl1	Psap	Srgn	Capn2	March8
41	Brd2	Slc20a1	Fermt3	Snrnp70	Atp5j2	Sept9	Rhoc	Pnpo
42	Olfr1033	Cldn7	Nrgn	Sec61b	Onecut2	kg:uc012hdk.1	Ptprf	Phospho1
43	Wt1	Acsbg1	Mrvi1	Edem1	Hmga1	kg:uc009vev.1	Bcam	Isg20
44	Esam	Las1l	Lyz2	Tspan13	Pmepa1	Ptprcap	Ogdh	March2
45	kg:uc009igb.1	C1qc	Epb4.1	Psmb8	S100a11	kg:uc007pgq.1	Sparc	Lsp1
46	Tmem151a	Lama5	Rasgrp2	Pim1	Rbp1	kg:uc007pgr.1	Ahnak	1810058I24Rik
47	Mgll	Mgat4a	Treml2	Sept1	Rpl36al	kg:uc007vdl.1	Oasl2	Clec1b
48	Csrnp1	Cldn2	Hist1h4i	Cd48	S100a4	Ctla2b	Wt1	Btg1
49	Cd9	Mcpt2	March2	Sub1	Atp6ap1	Myl9	Klf4	Laptm5
50	Gjb5	Fxyd3	Ltbp1	Lims1	Ndufs2	Itpr2	Cdkn1a	Nrgn
51	Lrrc61	Il4ra	Nptn	Ncoa2	Anapc5	kg:uc012enb.1	Myl7	H2-Aa
52	Wasf2	Itga5	Abtb1	Ctnnbl1	Cox6b1	Isg20	Col1a2	Fyb
53	Pdpn	Porcn	Ctla2b	Fdps	Krtcap2	Rasal3	Eif4a1	Cd24a
54	kg:uc009ogv.1	Mast3	Prkab2	Ube2j1	Atn1	Gng11	Rbpms	Fnbp4
55	Sdpr	Scara3	Arhgdib	Mettl1	5730559C18Rik	kg:uc009cfw.1	Emp3	Ehbp1l1
56	Gpr64	Atox1	Alas2	Lax1	Pea15a	Tmsb4x	Scaf11	Ctla2a
57	Flnc	Arrdc1	Odc1	Rilpl2	Grcc10	Trem1	Col14a1	Sgk1
58	Add3	Mmp2	Ptpn11	Ctse	Lama5	Fech	Ptrf	Glyr1
59	Gata6	Saa3	Dhcr24	Glrx	Krt18	Epb4.1	Crip2	Myl9
60	Wfdc1	Serpinf1	Mfsd2b	Fut8	Ccnd1	Sgk1	Ubxn4	Il2rg
61	A130040M12Rik	Sox11	Gp1bb	AI662270	Arhgef5	Dgkq	Eif2s2	Mrps17
62	Ankrd12	Prpsap1	Rbpms2	Gramd3	Golm1	Snap23	S100a6	Cdr2
63	Adamtsl1	Mcpt1	Fyb	Il2rg	Tff2	Usp25	Hectd1	Mkrn1
64	C2	Mfge8	Smox	Rasgrp3	Plin2	Kif21b	Zc3h15	Gart
65	Prss23	Col18a1	P2rx1	Impdh1	H13	Irs2	Ube2d3	Lyz1
66	Ube2v1	Lyz2	Otud7b	Plek	Rpl29	Pxk	A130040M12Rik	Vwf
67	Cryab	C1qa	kg:uc007ttx.1	Ints5	1110034A24Rik	Cyp4f18	Cd34	Gadd45a
68	Pkhd1l1	Acp5	Samd14	Blmh	Trim28	Map4k1	Igfbp5	Mpp1
69	Rtn1	Angptl4	Clca1	Dnmt1	Ltbp3	Isca1	C1s	Stim1
70	Birc6	Ccnd1	kg:uc007tty.1	Galk1	Fkbp1a	Itga4	Upk3b	Psme3
71	Xdh	Asl	Gpr56	kg:uc007hxv.1	Erp29	Dock2	Gpr133	Ets1
72	Cd34	Ctxn1	Sh3bgrl2	Ccdc88b	Muc1	Spib	Dab2	Snap23
73	Rab6b	Pgs1	Pttg1ip	Selplg	Lamc2	2810453I06Rik	Serpinh1	Arhgdib
74	Dusp1	Anapc2	Nomo1	Sar1b	Plscr3	Cdr2	Upk1b	Hmha1
75	Clic4	Cp	Gnaz	Lat2	Agrn	Naa16	Sdf4	Itpr2
76	C3	Gpx3	Mmrn1	Slc16a6	Park7	Arhgdib	Ctbp2	Ubl7
77	Rhob	Lama3	Gp1ba	Mki67	Ctnnb1	Cd79a	Psap	Ddx58
78	Mir3064	Rbp1	Sh3bgrl3	Dnajc3	Atp5g1	Rbm27	Arhgef12	Nfkbie
79	Thbd	Cotl1	Slc24a3	H2-Ab1	Eef1g	Lmnb1	Copb2	Setd7
80	Dpysl2	Nek6	Sord	Ndufs6	Nhp2	Slc25a37	Ctsl	Stk24
81	Cobl	Cpxm1	Nfe2	Actr3	Rrbp1	Klf6	Aldh1a2	Hvcn1
82	Npr1	Sfrp1	Tuba4a	Etnk1	Sumo3	Hist1h1c	Dcn	Plekha2
83	Dnajb9	Ttr	Zyx	Herpud1	Scyl1	Phip	Timp3	Psme4
84	Arhgap29	Gsto1	Cnn2	Ptpn7	Cox6a1	Qrfp	Xdh	Ankrd44
85	Cav1	Npepl1	Itgb5	Ctss	Krt8	Fermt3	Irf7	B4galt5
86	Gbp7	Usmg5	Gata1	Cs	Gsta4	Ptma	Tmem151a	Phf20
87	Hes1	Polr2l	Hist1h1c	Fbxw7	Ppp1r14b	Etv3	Aebp1	Zc3hav1
88	Gm16897	Sphk1	Tbxas1	Ppp2r5c	Tnk1	Apobr	C2	Rnf11
89	Ppp1r12a	Asxl1	Ptplad2	Znrd1	D19Wsu162e	kg:uc008ewj.2	Spen	Plk3
90	Sv2a	Ctsh	Bpgm	Rfc2	Ctsl	Malat1	kg:uc007pfe.1	Fbxw5
91	Ang	Egfl7	Pdlim7	Preb	Timp1	March8	Krt18	Emb
92	Aldh1a2	C1qtnf6	Mmd	Fcer1g	S100a6	Coro1a	Arf4	kg:uc007vdl.1
93	Cryl1	Rras	G6b	Dnajb11	Rps15	Rac2	Rab14	Taok2
94	Kank1	Lgi4	kg:uc009duo.1	Slc35b1	Polr2j	Glyr1	Tmem98	Dhrs11
95	2210403K04Rik	Hmga2	Lyz1	Sin3b	Hspe1	Btg2	Prss23	Slc25a39
96	kg:uc009okn.1	Cep250	Tacc1	Nktr	Lgals4	Mtf2	Egr1	Csk
97	Osr1	B4galt3	Dap		Edf1	Nfkbie	Perp	Bcl2
98	kg:uc008ewj.2	Tmem223	Mast2		Mtch1	Cd84	Csrp1	kg:uc009vev.1
99	kg:uc009tuw.1	Ltbp2	Atp2a3		Rnf187	AW549877	Pdpn	Wipf1
100	Gadd45b	Tnfrsf23	Snca		Npy	March2	Pdcd6ip	Sept9
101	Ablim3	Col7a1	Stx11		Cox5b	Add3	Rpl37	Rnf10
102	Clec3b	Ggct	C030046I01Rik		Pak1	Ddx50	F11r	Pml
103	Usp25	Rab25	Trpt1		Mmp7	Prkcb	Gpm6a	Cd9
104	Sntb2	Nedd8	Tsc22d1		Fxyd3	Klf2	Tuba1a	D4Wsu53e
105	Rock2	9430023L20Rik	Prkar2b		Cuta	Dcaf12	Ctnna1	Traf7
106	Col14a1	Arl2	Cd9		Ndufb8	Il2rg	Anxa8	Pitpnc1
107	Cd200	Wbp1	Pgm2l1		Gps1	Selplg	Tpm1	Mms19
108	kg:uc008ehr.1	H2-Ab1	Gp6		Bud31	Cd37	S100a16	Naa16
109	Atp2b1	Preb	Pde5a		Ppap2c	Fastkd2	Chmp4b	Sharpin
110	Exoc4	Sgsm3	Itga6		Dap	Rsad2	Tbrg1	Capza1
111	Abcb1b	Sfn	Itgal		Slc25a1	Msn	C3	Rsad2
112	Nrgn	Prrx2	Edem1		Chaf1a	2010321M09Rik	Ptgs1	kg:uc012hdk.1
113	kg:uc009cvm.1	Ptprk	Isg20		Asxl1	Kif2a	Rhou	Ghitm
114	Ncoa4	Reg1	Cdc42ep5		Jmjd8	Cd97	Cdc42	Csnk1g1
115	Ndufa4	Sdcbp2	Nipal3		Tecr	Hvcn1	Gpx4	Dgkz
116	Upk1b	Pcbd1	Ccdc92		Mgp	Nipsnap3b	Ppib	B2m
117	Jun	Slc25a1	Sort1		Uqcrh	Uba7	Stub1	Irs2
118	Syne2	Vamp5	Ly6g6c		Wdr38	1810058I24Rik	Dmkn	Emg1
119	kg:uc007bvx.1	Crlf1	Ubash3b		Col4a2	Nfrkb	Rnh1	Impact
120	Ap4e1	Avil	Inf2		Tnnt2	Pabpc1	Pdgfa	Mylip
121	Spock2	2700094K13Rik	Asap1		Ndufs8	Usp16	Rpl37a	Psmb8
122	Efemp1	Ctse	Sec11c		Tspan4	Pde1b	Rabac1	Rfk
123	Prpf40a	Penk	Gas2l1		Agpat6	Ncoa4	Timp2	Map3k5
124	Tspan5	Tmc4	Parvb		Timp3	Irf8	Serping1	Odc1
125	Lgals7	Dhrs3	Tmsb4x		Ankrd50	Ppp1cb	Rbm39	Slc11a2
126	Kif5b	Ap1s1	kg:uc007xrw.1		Ube2d3	Rgs2	Tgoln1	Eif2b1
127	Psip1	Arl6ip4	Nudt3		Sf1	Smyd4	Nfix	kg:uc008wjd.1
128	kg:uc008oki.1	9430008C03Rik	Bcl2l1		Csnk1d	Arid3b	Brd4	Rexo1
129	1810014B01Rik	Fcer1g	B230312A22Rik		Reg3b	Sh3bgrl2	Tmem234	Ddx50
130	Ptges3	Uqcr11	Cnp		Flot2	Lyl1	Wbp5	Nipsnap3b
131	Limch1	Nhp2	Plp1		Lmna	Prr13	Ppig	Sp100
132	Bicd1	Plbd2	Cnst		2310044H10Rik	Plagl2	Cd63	Uggt1
133	Rdx	Capg	Rgs18		H19	Nfkbia	Col1a1	kg:uc007czl.1
134	Pcdh15	Pnpla6	Lsm12		Slc20a1	Eef1a1	Mt2	Arpc5
135	Foxn3	Ppdpf	Alox5ap		6720456B07Rik	Brd2	Zbtb7c	Nfrkb
136	Morf4l2	Hgfac	Ppif		Mdh2	Egr1	Npr1	Nap1l4
137	Ppp1r15a	Apoe	Spnb1		Eif6	Mkrn1	Tmem119	Fam117a
138	Cdc42ep3	Fam40a	Ormdl3		Phf5a	Pld4	Atf3	Sipa1l1
139	Pard3b	Lyz1	Hpse		Vps28	Aldh1a1	Ankhd1	Ttc1
140	Bicc1	2200002D01Rik	Srxn1		Bag1	Dnajb9	Tmed10	kg:uc009vew.1
141	Amhr2	Laptm5	2010002N04Rik		Cyc1	Gjb5	Slc6a4
142	Gucy1a3	Qars	Hist1h2bc		Angptl4	Mtif2	Atxn7l3b
143	Psmb2	Tmx2	Cyba		Lgals3	H2-DMb2	Rpl29
144	Mapkapk3	Fkbp4	Chst12		Farsb	Sdpr	Ccar1
145	Ube2l6	Plin2	kg:uc009sps.1		Mbd3	4932438A13Rik	Ltbp4
146	kg:uc007pff.1	Fcgr3	Max		Timm13	Treml1	Scyl1
147	kg:uc007ctp.1	Gkn1	Was		Tpd52l2	Nup153	Ap3d1
148	Nedd4	Snhg1	Isca1		Ptprn	Mpp1	Iqgap1
149	Plxna4	Lsp1	Pdzk1ip1		Crip2	Dhrs11	Cldn15
150	2010107G12Rik	Gm20605	Lyn		Raver1	Lrmp	Spnb2
151	Ifngr1	Ly6c1	Mob3a		Eif2b2	Manf	Ano1
152	Bcam	Aim1	H2-T24		Psma7	Mll3	Lrrn4
153	Ccnl1	2310007B03Rik	Slc44a1		Rps6ka4	Fam116b	Id3
154	Hoxa5	Tgfbi	Derl1		Mgat4a	B4galt5	Eif3a
155	Fhl1	Tsta3	Gclm		Ifitm2	kg:uc009vew.1	Prkcdbp
156	1810041L15Rik	Pafah1b3	Fech		Wars	Ly6d	Atp1a1
157	2900002K06Rik	Chid1	Ywhah		Capn5	Dguok	Dnaja2
158	Hspb1	Smox	Igtp		Bsg	Pnpo	Tubb4b
159	Podn	1500012F01Rik	Myl6		Sec16a	Tmem175	Hnrnpab
160	Fam63b	Tspan4	Thbs1		Cldn7	Gm6548	Mmp14
161	Hsp90b1	Agrn	Tln1		Cox7a2	Rsrc2	Atp1b1
162	Dpp4	Cfp	kg:uc009apq.1		Nek6	Ccdc88b	Psip1
163	Gas1	Cdh1	Bcap31		Rpl39	Akna	Mgll
164	kg:uc007zak.1	Rasgrf1	Ilk		Itpr3	Tsc22d3	Rnase4
165	Zc3h13	Nxf1	Epha1		Ctnna1	Txndc5	Ywhab
166	Sox6	Pdrg1	2810453I06Rik		Tpd52	Tubb4a	Clip1
167	Arid4a	Polr2j	Rnf19b		Mlf2	Stx11	Syn3
168	Tnxb	Suds3	Gsn		Crip1	D4Wsu53e	Myl12a
169	Tsix	D0H4S114	Flna		Fkbp4	Amfr	Rbm25
170	Scd1	Ccl9	Arrb1		Gprc5a	Tti1	Arf2
171	Jund	Neat1	kg:uc007pum.1		Slc4a11	Fam175b	Cav1
172	Crls1	Ccdc12	Mbnl1		Syn3	Zfp36	Hnrnpc
173	1110003E01Rik	Prr24	Ccnd3		Npc2	Ddx5	Syne2
174	Rnase4	Impdh1	Pdlim1		Rpl32	Tlr7	Dst
175	Arhgef12	Card10	Ctse		Inf2	Rfk
176	Irf7	Cpsf1	Tspan17		Rps10	kg:uc007ded.1
177	Bbx	Sema4g	Gpx4		Rps26	Gnb2
178	Sema5a	Hes6	Bnip3l		Rpl37a	Tmed5
179	Mau2	C130074G19Rik	P2ry12		Ctxn1	Thbs1
180	Abi3bp	Ctrb1	kg:uc009vev.1		Lrrc59	eg:320169:chr9:p
181	Dag1	Rnaseh2a	Prkab1		Dctn1	Zfp335
182	Cyp2s1	Golm1	F2rl2		Mtap4	Emg1
183	Sfrs18	Ctsz	Stk4		Uqcr10	Trmt61a
184	Hspb8	Cyb561	Fhl1		Suds3	Adipor1
185	Cnot6l	Ndufs8	Rnf10		Ap1s1	Vwf
186	Twsg1	Atp6ap1	Rasa3		S100a1	Aatf
187	Gpc3	Srd5a1	Taldo1		Atp5j	Trib1
188	Lrrn4cl	Carkd	Bysl		Aim1	Pcyt1a
189	Cdh3	Cd24a	Esd		Plec	Stx18
190	Cyr61	Eng	Aldh2		Prom1	Trp53bp2
191	Cyp2d22	Tcirg1	Rhog		Rhoc	Stk40
192	Hist1h1c	Slc9a3r2	kg:uc009ecr.1		Mast3	Il18
193	Aplp1	0910001L09Rik	Cald1		Olfml3	1810014B01Rik
194	Tbl1x	Cox5b	Wbp2		Uqcr11	Lcp2
195	Pcm1	Adipor2	Ptprj		Plp2	Gimap4
196	Ifi204	Scarf2	Tpm4		Spna2	Rabl2
197	Nfix	Myo7a	Mxi1		1700017B05Rik	Ncf2
198	Flrt2	Ppap2c	Ly6g6f		Anxa4	eg:497210:chr14:m
199	Heg1	Pea15a	Sla		Nudc	Tpt1
200	Il6ra	Sh3pxd2b	Slpi		Asl	Mll5
201	Ralbp1	H19	Bicd2		Prkcsh	H3f3a
202	Rhoj	Tpd52	Clu		Plod3	Tspan13
203	Ktn1	2610203C20Rik	Mtmr14		Ndufa9	Il10ra
204	Arl6ip5	Naa10	Abca7		Impdh2	Mdc1
205	Crebbp	Fermt1	Ppp1r18		Ccnl2	Stk24
206	Ppig	Sap30l	Kif2a		Nedd8	Myst4
207	Akap13	Bgn	Prdx6		Atp6v1f	Zdhhc20
208	Rab7	Timm13	kg:uc009ize.1		Mt1	Eif2b1
209	Plxdc2	Krt20	Calm3		Il4ra	Exoc4
210	Aldh1a1	Itga3	Dhrs1		Cndp2	Wipf1
211	Bnc2	Pfkl	Cfl1		Aprt	Impa1
212	Slc4a4	Agpat6	Glipr2		Preb	Tmem119
213	Tbx18	Mrpl11	Slc25a37		Ap3d1	Pml
214	Zbtb16	Ramp1	Atox1		Mcm6	Ubb
215	Arid4b	Hmga1	BC057079		Ubr4	Zmat3
216	Enpp2	Gpx2	Pla2g16		Pvrl2	Slc30a9
217	Ptplad2	0610012G03Rik	Rnf144b		Snrpg	Lat
218	Akr1b3	9130017N09Rik	Stk16		Cycs	Tgfb2
219	Gm6644	Cygb	Rsad2		Efemp2	Ube2o
220	Arf5	Tmprss4	Paip2		Cct4	Igfbp5
221	Chi3l1	Paox	Capzb		Gm20605	Tspan5
222	Gpr116	Endod1	Ppp1r12c		Smad3	Fmnl1
223	Cd82	Cndp2	4930412F15Rik		Card10	Fnbp4
224	Srrm1	Suv39h1	Ninj1		Krt7	Extl3
225	Fmo2	Cog4	2510009E07Rik		Cct2	Adcy7
226	Tgfb1i1	Trim27	kg:uc007vsr.1		Coro1c	Enpp4
227	Qrich1	Cyhr1	Pygb		Ltbr	Sep15
228	Nfia	Trmt1	Tlk1		Ric8	H2-Ab1
229	Pmp22	Zfyve19	Myct1		Ndufs6	Bnip3l
230	Cdh11	Esrp1	Rnasek		Fibp	Slc11a2
231	Arid5b	kg:uc008oow.1	Ctsd		Pold4	Stom
232	Rbm3	Dync1h1	0610010K14Rik		Rpl34	Mfhas1
233	Prelp	Tab1	Bcas3		Rpl34-ps1	Mettl1
234	kg:uc007qse.1	Pla2g6	Atpif1		Clic1	Rnf10
235	Ddx3x	Timp1	Serf2		Eri3	kg:uc009cfd.1
236	Sulf1	Eif3f	Becn1		Ets2	Klf4
237	Spnb2	Abhd11	Tspan9		Unc13a	Psme4
238	Tspan31	Pmm2	Acer2		Usmg5	Sema4a
239	Prr13	Tyrobp	Vdac3		Sh3pxd2b	Ftl2
240	Ppp1cb	Farsb	kg:uc008kbg.1		Wdr6	Atad1
241	Fbln1	Plod3	Oaz2		Las1l	Tspan31
242	Gm6548	Abtb1	Serpine2		Polr2f	Srrm2
243	Uap1	Brf1	Ccdc90a		Vamp5	Rab5c
244	Mpdz	Tnk2	Ndufa1		Endod1	Capza1
245	Sat1	Rfc2	Tssc1		Snrpd2	H2-Aa
246	Stim1	Stxbp2	Mboat7		Tpi1	Fhl1
247	Mll3	Pdlim7	Cd44		Wwp2	Cryab
248	Slurp1	A430105I19Rik	Cxx1c		Dalrd3	Arid4b
249	Cd81	Vill	Ecm1		Iqgap1	Gart
250	Emp2	Bmp1	Mff		Ahsa1	1110004F10Rik
251	Trpm7	Mpzl1	Ptpn12		Trim27	Rnf11
252	Crym	Thy1	Mgmt		Serpinf1	Zc3hav1
253	Enpp4	Stab1	Cox4i1		D330041H03Rik	kg:uc008btl.1
254	Raly	Aldh16a1	Tollip		Ppp2r5d	Rnf34
255	Celf2	Eif4ebp3	Cds2		Minos1	Dmkn
256	Ap3s1	Itpripl2	Ybx1		Tsta3	Btg1
257	C1s	Mrpl52	Gypc		Prpsap1	Syt11
258	Frmd4b	2310002L13Rik	Dgkd		Sphk1	Mtdh
259	Nr4a1	Mcm6	Pecam1		Ldha	Med21
260	Acin1	Kcnk1	Ftl2		Abca3	Rnf2
261	Plod2	Pmf1	Nt5c3		B4galt3	Tcf12
262	Id1	Cuta	1700037H04Rik		Porcn	Tacstd2
263	Creg1	Nt5dc2	Cd151		Tmc4	Madd
264	Zfp318	Rmnd5b	Lpin2		Serinc2	D16Ertd472e
265	Tmem140	Araf	6430548M08Rik		Akr1b8	Pias1
266	Mras	Wwp2	Pon2		Nudt4	Taok2
267	Vwa5a	Lamb1	Ndufa3		Atp5l	Pold1
268	Esyt3	Kcne3	6330578E17Rik		Psmc3	Cep110
269	Hexb	Uqcrq	Mfap3l		Hint1	A930013F10Rik
270	Nckap1	Gps1	Mink1		Rpl41	Tcof1
271	Nipal3	Rexo4	Ston2		Xpnpep1	kg:uc009bpd.1
272	Ubxn4	Coro1c	Rac2		Nav1	kg:uc009bpr.2
273	Zfp36	Hras1	Fyn		Parva	Capza2
274	Hnrnpl	Spint1	Serinc3		Immt	Ptp4a2
275	C1ra	Cblc	Maged2		Pafah1b3	Fth1
276	Nnmt	Fhod1	Ap2m1		Chid1	Mepce
277	Mut	Atp13a1	Pacsin2		Aldh1l1	Rexo1
278	kg:uc008jup.1	Man2c1	Ftl1		Rpl31	Prg4
279	Pnrc1	Vsig2	Adipor1		Wbp1	Ctla2a
280	Usp8	Bpgm	kg:uc009qdo.1		Zfp622	Smarca5
281	Pgcp	Bap1	Snap23		2700060E02Rik	Icam2
282	Junb	Smpd2	Tagln2		Hspa9	Pbx1
283	C1rl	Ubqln4	Cox6c		Tceb2	Gnl3l
284	Slc6a6	Sirt7	Creg1		Rpl36a	Slc2a3
285	kg:uc008znh.1	Krt23	Bsg		Pgs1	Nnmt
286	Aqp1	D8Ertd738e	Cmtm6		Mpnd	Rb1cc1
287	Myh10	Mapk13	Cntd1		Cdc42	Bpgm
288	Slc43a3	kg:uc008bcq.1	Plekho2		Dhrs3	Lcp1
289	Spint2	Polr2g	Arrb2		Hexa	Sipa1l1
290	Hnrnph1	Ndufs2	Pard3b		Cpsf1	Lilrb4
291	Arhgap28	Dad1	Mlec		Mea1	Ankrd44
292	Cfh	Wnt7b	Taf10		Polr2e	Specc1
293	Brd4	Fam20c	Gabarapl2		Ddb1	Rif1
294	Fndc1	Cxxc5	Bag1		Ptcd1
295	Star	Polr2f	Galnt2		Atp5f1
296	Nfkbiz	Ltf	Hk1		Sec61b
297	Arsb	2210407C18Rik	Fbxo9		Psmc5
298	Rnd3	Cdipt	kg:uc009izd.1		Fam89b
299	Stard5	Glrx5	Pnpo		Lama3
300	Thbs1	Gemin7	Fam46c		Tomm6
301	kg:uc008wkn.1	Man1b1	Pkm		Mrpl28
302	Slc26a3	Heatr7a	Ap1b1		Syngr2
303	Phip	Arid5a	Rap1b		Ngfrap1
304	Usp2	Sumo3	Itgb1		Kcmf1
305	Golgb1	Srm	St7		Tubb4b
306	Rock1	Plscr3	Smap1		Anapc11
307	Rgma	2210010C17Rik	Rabgap1l		Vcp
308	Actg1	Fam102a	Tmbim4		Arpp19
309	BC013529	Dlst	H3f3a		Pglyrp1
310	kg:uc007zwh.1	Vps37c	Frmd8		Rrp1
311	3110062M04Rik	Ngfrap1	Nlrx1		Gkn3
312	Cast	Pold4	Oaz1		Atpif1
313	Mob3c	Grcc10	Fam125b		Prickle3
314	Slc16a1	Wnt7a	Hexa		Map4k4
315	Fam117a	2010111I01Rik	Tspo		Arrdc1
316	Pdia3	Pxdn	Dcaf12		C1qtnf6
317	Trim8	Coasy	Nav1		Hras1
318	kg:uc009mng.1	Dctn1	Cd24a		Lamb1
319	eg:245190:chr7:m	Ncor2	Uqcr11		Eif3d
320	Sbsn	Postn	Wipf1		Snrpa
321	Serpinb6b	Col4a2	F10		Tbrg1
322	Daglb	Cib1	Erlec1		Nxf1
323	Smarca2	Tbc1d13	Map2k3		Pdlim7
324	Mef2c	Ccnl2	Stk24		Add1
325	Prrc2c	Dcakd	Ldlrap1		Pfdn5
326	BC005537	Cdc34	Ehd4		Stk16
327	Hsp90ab1	Atp6v0b	Atp6v1f		Gm17821
328	Snrnp70	Abhd12	Gnas		Csnk1e
329	Ppl	Flot2	Arhgap18		Rrp7a
330	Serpinh1	Sla2	Arhgap10		Psmb6
331	Sorbs3	Rhbdf1	Pitpnm1		Snhg1
332	Golga4	Cdh17	S100a1		Ssr4
333	Acbd3	Psmb5	Bin1		Ergic3
334	Hook3	Serf1	Ttyh3		Rnaseh2a
335	Map3k3	Slc15a3	Selp		kg:uc009cut.1
336	Rhou	Sftpd	Trappc9		Bgn
337	Smc2	Pop5	Aes		Gm5506
338	C1d	Nudc	Taok3		Uqcrq
339	kg:uc008dzh.1	Sh2d5	Zfand3		Tmem167
340	Psmd7	kg:uc007fwp.1	Stim1		Nasp
341	Dab2	Mrpl37	Rnf114		Mif
342	Cep164	Rin1	Sep15		Acaa2
343	Crim1	Podxl	kg:uc012hdk.1		Fam162a
344	Rtf1	Paqr5	Lgals9		Eif4ebp3
345	Fxyd1	Sepx1	Cox6b1		Nhp2l1
346	H2-D1	Agr2	Riok3		Prelid1
347	Zfp704	Bax	Slc38a10		Gss
348	Mtap1a	Rxrb	Rtn3		Lonp1
349	Ascc3	Tes	B3gat2		Srsf2
350	Med13l	Hdac6	Ccndbp1		Igsf8
351	Jup	1110008F13Rik	Rsu1		Ndufa7
352	Nid2	Mpnd	kg:uc007upr.1		Neat1
353	Kdr	Gmppa	Itm2b		S100a13
354	Ifnar2	Gramd1a	St3gal1		Apoa1bp
355	5430435G22Rik	Wars	Sec61g		Fam40a
356	Col4a6	Mtap	Ptpn1		Rps25
357	Il17re	C1qtnf5	kg:uc012bhf.1		Eno1
358	Gbp3	Mrpl28	B2m		Cldn2
359	Slc39a8	Mfrp	Rasgrp3		Capn2
360	Cfl2	Kars	Memo1		Glo1
361	Slc38a1	Lbp	Slc39a4		Atp5c1
362	Cuedc1	Plxnb1	Sdcbp		Rab2a
363	Fgf1	2700081O15Rik	Tspan14		Rab25
364	Gas6	Mrps24	Ubl7		Ncor2
365	Cldn25	Klc4	Nras		Lgi4
366	Sorbs1	Dctn3	Ssx2ip		Ier3
367	Hspa12a	Kcnq1	kg:uc007zbz.1		Tmem223
368	kg:uc007zts.1	Smurf1	Wbp1		Slc9a3r2
369	Slc1a5	Fam162a	1110003E01Rik		Atp13a1
370	Nr3c1	Hip1r	Clip2		Rpn2
371	Adamts5	kg:uc007hyr.2	Gapdh		Acp5
372	Gpcpd1	Gys1	Gm6578		Cct5
373	Dpysl3	Sac3d1	Actn1		Sdf4
374	Colec12	Ndufs6	St3gal2		Mprip
375	Pdcd6ip	Rgl2	3110001D03Rik		Pmm2
376	Dst	Atp5g1	Ctsz		Snx22
377	Ifit3	Itgb4	kg:uc007vdl.1		Arl2
378	Chst4	Sars	Fam73a		1110008F13Rik
379	Xist	2310003F16Rik	Vcl		Polr1d
380	Ifi27l2a	Nhp2l1	Lims1		Dpm2
381	Fkbp5	D19Wsu162e	Lars2		Cela1
382	Agap1	Cd320	Birc2		2310016M24Rik
383	Ankrd11	Pigq	Lamp2		Cep250
384	kg:uc007qca.1	Chd3	Rasl10a		Mybbp1a
385	Syt11	Zdhhc4	Mif		Polr2g
386	Ptrf	Eif3l	Rab10		Bag6
387	Krcc1	St8sia3	Pabpc1		Cpxm1
388	Zfp488	Rcan3	Wwp2		Eif3m
389	Lama4	Meg3	Nqo2		Prr24
390	Aebp1	Nudt4	kg:uc007fte.1		Sra1
391	Fam134b	Gss	Plxna4		Scara3
392	Tppp3	Pih1d1	Gm1821		Reg1
393	Maf	Limd2	Gadd45a		Gas5
394	Peli1	Ap1s2	Slc25a39		Hnrnpab
395	Zfp353	BC056474	kg:uc009pet.1		Mcpt2
396	Cdon	Mms19	Ubb		Tgfbi
397	Sarnp	Clip2	Ppp1r2		Capns1
398	Atxn7l3b	2310016M24Rik	Rab27b		Fdx1l
399	Pef1	Itpa	Cap1		S100a16
400	App	Slc25a10	Jarid2		Nap1l1
401	Mtdh	Fibp	Rnf11		Swi5
402	Lrrc20	Higd2a	Tmem50b		Rpl38
403	Btbd2	Snrpd2	Myh9		Dctn2
404	Gnb2	Eri3	Tmem128		Pdlim1
405	Pigt	Nbeal2	Stradb		Gemin7
406	Efna5	Trim28	Cela1		Pnpla6
407	Tm4sf1	S100a4	Ndrg2		Nono
408	Coq10b	Ivns1abp	Dhrs3		Sla2
409	Eif2s3x	Ppp1r18	Hipk1		Idh3b
410	Cmah	Efemp2	Atg9a		Ppp2r4
411	Sf3b1	Med22			Map2k2
412	Eea1	Nelf			Ndufb10
413	Slpi	2810428I15Rik			Atp5d
414	Tmod3	D2Wsu81e			Arfgap1
415	Ppp3ca	Trappc6a			Tmbim1
416	Tceal8	Trappc2l			Ergic1
417	Anp32a	Antxr2			Pdgfa
418	Actb	Rab11fip5			Ppp2ca
419	Ddx5	Ldhd			Hk1
420	Cobll1	Npnt			Ltbp2
421	Cish	Acrbp			Trim35
422	Nod1	Pafah1b2			Gtf2i
423	Psd	Angptl2			C1qb
424	Gm10052	Fzr1			Ankhd1
425	Lims2	Aaas			Podxl
426	Stra6	Eif2b2			Rps21
427	kg:uc007bgn.1	1190003J15Rik			Huwe1
428	Plxdc1	5730403B10Rik			Pomp
429	Nfe2l1	Adamts13			Dpp3
430	Smpd3	Eif3b			Fkbp8
431	Bcl10	Znrf1			Itga5
432	Ilf3	Pkp3			Hes6
433	Fam76a	Lemd2			Mrpl11
434	Cybrd1	Rab34			Poldip3
435	Gm3893	Mpv17l2			Scd2
436	Siae	Cdkn2b			Tmem55b
437	Ssh2	Snrpe			Ndufa13
438	Nfic	Gm14005			Dcakd
439	Btf3	Prdx4			Ubqln1
440	Sp100	Xab2			Gpx4
441	Ndn	Dpp3			Cyb561
442	Matr3	Tyms			Gmppa
443	Gm13251	Leprotl1			Ncaph2
444	Arhgap5	Uqcr10			Pdha1
445	Zbtb4	Cdk5rap3			Ndufs4
446	Pgrmc1	Gorasp2			Fcer1g
447	4930402H24Rik	Wbp7			Myof
448	Bptf	Sort1			Ppib
449	Dusp3	Ddx41			Mrpl52
450	Pla2g4a	Cct3			Tes
451	Brp44l	Mrps33			Emp3
452	Oxct1	Frmd8			Ndufa11
453	Stk40	1110049F12Rik			Tor1aip2
454	Ddr1	Fscn1			Anp32b
455	Ifi205	Ndufa2			Tnk2
456	Col3a1	Dpcd			Mcpt1
457	Nipbl	Unc13a			Ssr2
458	Plk1s1	Eif1ad			Psmb3
459	Bdp1	Sgta			2700081O15Rik
460	Smc3	Chaf1a			Pcbd1
461	Ifitm3	Plxna1			Eif1ax
462	Ndst1	Hspa9			Pmm1
463	Zbed6	1110014N23Rik			Ptprk
464	Rest	Cd99l2			Hadha
465	kg:uc007vnc.1	Snrpa			Calu
466	Ccdc88a	Mcm7			Fam73a
467	Stat3	Tars2			Atp5e
468	Arf2	Gon4l			Hsd17b10
469	Trib1	Stk38			Rbm39
470	Gcap14	C1qtnf1			Egfl7
471	Tbc1d15	Tbrg4			Psmc1
472	Igf1r	Tmem132a			Perp
473	Ppbp	Cox6c			Lman2
474	kg:uc008tky.1	Alcam			Galnt1
475	Rab1b	Phka2			Rbx1
476	Krt14	Trim3			Lemd2
477	Med21	Ppp1r14b			Zglp1
478	Gja1	Gpaa1			Ing4
479	Klf10	Ctps2			kg:uc008oow.1
480	Id2	Ptpn23			1500012F01Rik
481	Mfap1a	Endog			Cox4i1
482	Ogn	Mrto4			kg:uc008bcq.1
483	Gpc4	Mrps6			Ubap2l
484	Bst2	Pvr			Pafah1b2
485	Dtx2	Phgdh			Mrpl13
486	Wac	Itpr3			Nucb1
487	Kpna3	Polr2e			Fbn1
488	Kcnab1	Sec16a			Adrm1
489	Orai3	Mdp1			Itgb4
490	Gcsh	Fbf1			Ctss
491	Wdr92	Mcpt8			Plbd2
492	Olfr613	Rps6ka4			Ptpmt1
493	Tcf7l1	Mical1			Sap30l
494	Tgfb2	Mrpl34			Ppp1r12c
495	Il16	Agpat3			Sgta
496	Manf	2310044H10Rik			Acrbp
497	Mgst1	Myo9b			Higd2a
498	kg:uc008tkz.1	Ndufb10			Higd1a
499	Creb3l1	Apex1			Tmem208
500	Txndc5	Elk3			Cdh1
501	Klf2	Cpsf3l			Ube2d2a
502	Slu7	Tnk1			Suv39h1
503	Ttc28	Pmvk			Rabac1
504	1110002B05Rik	Ppp1r16a			Anxa5
505	Zcchc11	Arhgef5			Ubxn6
506	Ptp4a2	Lonp1			Tpm1
507	Pbx1	Pla2g7			Hmga2
508	Clcn3	Pip5k1c			Cnbp
509	Tmco7	Inf2			Rpl21
510	Lrrc58	Pgk1			Ndufb5
511	Eif3a	Parp6			Sec31a
512	Cldn10	Urm1			Znhit1
513	H2-Q6	Mad2l2			Cyb5b
514	Ccdc80	Ing4			Sfn
515	kg:uc009iln.1	Rbck1			Ccdc12
516	Rab5c	Cant1			Elovl1
517	Tsc22d3	Sgpl1			Psmb5
518	Tm4sf5	Ehbp1l1			Slc25a11
519	Hmgb1	Runx1			Psmd2
520	Sec62	Slc27a4			Nsun2
521	Maoa	Ndufa7			Slc50a1
522	Clec1b	Mcm3ap			Eme1
523	Mphosph8	1110008P14Rik			Bnip2
524	Oat	Rassf7			Pxdn
525	Ncor1	Ptpmt1			Mad2l2
526	Cyb5	Arfgap1			Pdcd6
527	Trafd1	Sec61a1			2010107E04Rik
528	Rpp25	Rps6ka1			Abhd11
529	kg:uc007ded.1	Ints1			Carkd
530	2610101N10Rik	Tpcn1			Polr2l
531	Il6st	Iffo2			Ppdpf
532	Evpl	Trim44			Cib1
533	Psmd11	kg:uc012ctw.1			Dgcr2
534	Dync1i2	Golga2			Timm50
535	Lars2	Msto1			Mrps24
536	Pdia4	Ppp6r3			Abhd12
537	Cd55	Trmt2a			Brf1
538	Amfr	Appl2			Man1b1
539	Zcchc3	Sparcl1			kg:uc012cgd.1
540	Herpud2	Rapgef1			Gpaa1
541	Txnrd1	Zfpl1			Fmnl3
542	Vat1	Psmc4			Mapk3
543	Diap1	Mosc2			C1qc
544	Tmed2	Fam101b			Pgls
545	Arf3	1500010J02Rik			Cp
546	Arap2	Ccdc124			Serhl
547	St3gal1	Ptges			2610203C20Rik
548	Man1a	Fam189b			Hsbp1
549	Rgs10	Th1l			Tmem214
550	Tmsb4x	Kctd2			Akt1
551	Uba7	Olfr1372-ps1			kg:uc007pfe.1
552	C4b	Hexa			Tmed10
553	Tmem98	Anapc5			Ttll3
554	Lpar2	Serpina3n			2200002D01Rik
555	Gabarapl1	1810046J19Rik			Tnfrsf23
556	Cmtm7	Tmem167			Sgsm3
557	Spon2	Gm11428			Atp9a
558	Smarca5	Gcn1l1			Lcn2
559	Mxd4	Kansl3			Pdrg1
560	Smc4	Fasn			Tspan9
561	Thsd4	Slc50a1			Nrd1
562	Gsr	Smad3			Rin1
563	Ptprd	Trip6			Ndufv1
564	Clip1	Atp6v1e1			Naa10
565	Cln8	Chchd5			Wnk1
566	Rbm27	Adssl1			Heatr7a
567	Zmat1	Nes			Slc4a2
568	Smc6	Ap1b1			Ggct
569	B2m	Fcgrt			5730403B10Rik
570	Irf2bp2	Ltbp3			Sh3glb2
571	Ppap2a	Csf2rb			Pfkl
572	Zfhx4	Ssna1			Tspan3
573	Tob2	Mrps16			Gns
574	Rabgap1l	Cyba			Sdcbp2
575	Nfkb2	Cyth2			C130074G19Rik
576	Nfyc	Igf2			Cotl1
577	Ube2d1	Pisd-ps1			Tubb5
578	Creb5	Atp13a2			Sec11c
579	Opa3	Mlph			Pigq
580	Csnk1a1	Cyp4f16			Zc3h15
581	Fam84b	2010107E04Rik			Lsmd1
582	Ddr2	Gas5			Ppa1
583	Usp54	Eif3k			Chmp4b
584	Akt2	Fam149a			Sepn1
585	Strn3	Mif			Angptl2
586	Hnrnpm	B230312A22Rik			Itpripl2
587	eg:497210:chr14:m	Ppp1r12c			Ddx1
588	Tpt1	Tfip11			Hbxip
589	Naa25	Tex10			Cdk2ap1
590	Eef1a1	Slc16a3			Clta
591	Parp4	Stk16			Cpsf3l
592	Msn	Epn1			Apoe
593	Zbtb20	Noc4l			Ift46
594	Fermt2	Rcc2			Sae1
595	Bod1l	Rgs12			Gpi1
596	Sltm	Shkbp1			Gorasp2
597	Dapk1	Got2			1500032L24Rik
598	Hnrnpr	Plek2			Nsmce4a
599	Baz2a	Lilrb3			Dlst
600	Rnf167	Ndufb5			Bap1
601	Mapk1	Tesk1			Pitpnb
602	eg:320169:chr9:p	Rab24			Meg3
603	4930523C07Rik	Atp5j2			Cyth2
604	Nf1	Commd9			Atp5o
605	Fam53b	Rtkn			Gon4l
606	Faim2	Prpf19			Sox11
607	Tgm2	6720401G13Rik			Cxxc5
608	Calm2	Ppa1			Avil
609	AI848100	Pgp			Alcam
610	Slc10a3	Hps1			Eif3f
611	Ogdh	Puf60			Cygb
612	Arl3	Mdm2			Eif1ad
613	Timp2	kg:uc012cgd.1			Polr3h
614	Atxn2	kg:uc009uim.1			Araf
615	Mll1	Pyy			Gkn1
616	Ces2g	Zfp358			Rhog
617	Mat2a	Timm8b			Mtap
618	Esf1	Ddx39			Eif4ebp1
619	Hsp90aa1	Pgm2			Akr1a1
620	Zfp385a	kg:uc008gbp.1			Trip6
621	Zfp672	Sipa1			Prdx6
622	Csda	Mgat1			2410015M20Rik
623	Pf4	Tmem208			Rps6
624	Arsa	Ruvbl2			Rps23
625	F11r	8430410A17Rik			Stxbp2
626	C4a	Bad			Rps19
627	Kpna1	Pfdn5			Ykt6
628	Rbbp8	Eme1			Atp5g2
629	Oxnad1	kg:uc009mzj.1			Serpinb1a
630	Rb1cc1	Igf1			Col7a1
631	Setd2	Prkag1			Mrps6
632	Kif1b	kg:uc009sua.1			Lgals9
633	2510002D24Rik	Uap1l1			Rcn3
634	Cep57	Trappc4			Trim44
635	Chd2	Bola2			Surf2
636	Serinc5	Usp5			Rps29
637	Marcksl1	Ear2			Cdipt
638	Shfm1	Cars			Lmf2
639	Bbs4	1810027O10Rik			Psenen
640	Impad1	Amdhd2			Ltf
641	Tbcel	Phb			Mpzl1
642	Kdelr1	Kcmf1			Psmd6
643	Ninl	Lsmd1			Cttn
644	Sytl1	Sec11c			Tmc6
645	Tpm3	Pcbp4			2500003M10Rik
646	Rbbp6	Mepce			Atp6v0a1
647	Lman1	Tpd52l2			Med8
648	Ankrd17	Trf			Prrx2
649	Naga	Hsd17b11			Atp5b
650	Rbpms	Pilra			Smurf1
651	Magt1	Atn1			Carhsp1
652	Tfdp2	Pgf			Tpcn1
653	Gem	Nxn			Ndufb9
654	Pde4dip	Inpp5k			Pih1d1
655	Mrgprf	Actr1a			Hnrnpa0
656	kg:uc008ajk.1	Cd68			Fn1
657	Itch	Eef1g			2810428I15Rik
658	Elf1	Fbn1			0610012G03Rik
659	Meis2	Hint1			Ube2i
660	Arid1a	March5			Anxa3
661	Serping1	Usp48			Msto1
662	Slc27a3	Hnf1b			Eng
663	Thoc2	Gga3			0910001L09Rik
664	Gsta3	Drosha			Rpl10
665	Hnrnph2	Ubp1			kg:uc007xxx.1
666	Socs3	Pkn3			Mosc2
667	Armcx3	Tmem192			Vps37c
668	Siah1a	Prpf31			Sgpl1
669	kg:uc009ize.1	Hspd1			Fam166a
670	Irs2	Otub1			Polr2b
671	Mettl7a1	Mrpl20			Fam101b
672	Ppfibp2	Tead2			Nupr1
673	Blvrb	Phpt1			Lsm4
674	Yipf5	Neu1			Rpl36
675	Plat	Pygo2			0610007C21Rik
676	Gm6578	Myeov2			Psmc2
677	Mat2b	Cdk5			Supt6h
678	Tmpo	Ndor1			Rps13
679	Metap2	Rbp4			5430437P03Rik
680	Zfp277	Psat1			Dsp
681	Wls	Mrpl41			Ddx56
682	Mesdc1	Snrpg			Tsc2
683	kg:uc009acs.1	Acot7			Trmt2a
684	Col1a2	Vars			Vdac2
685	Csf1	Nono			Cant1
686	Sulf2	Gtf2i			Eif4h
687	Ifrd1	Traf3			Puf60
688	Wrnip1	Ppp2r4			A430105I19Rik
689	Flii	Actg2			Cacnb3
690	2810474O19Rik	Pi4k2a			Prdx4
691	Sep15	Slc35b2			March5
692	2310030G06Rik	Ubqln1			Ccar1
693	Cmtm3	Ppox			Npepl1
694	Mylip	Bud31			Fermt1
695	Slc8a1	Man2b1			Use1
696	Btbd7	Nat15			Axl
697	Hdac5	Spon1			Slc39a4
698	Zfand6	Cyc1			1110008P14Rik
699	Tapbp	Mpeg1			Sema4g
700	Keap1	Nsun2			Timm8b
701	Ube2n	Rab4a			Krt23
702	Ssr3	Mtmr11			Rpl28
703	H3f3a	BC004004			Lgals3bp
704	Myst4	B4galnt1			Hdgf
705	G3bp1	Atp5k			1110005A03Rik
706	Ugdh	Lin37			Impdh1
707	Lamp2	D330041H03Rik			Mtmr11
708	Zrsr1	Tbc1d17			Msln
709	Pim1	March6			Zdhhc3
710	Gm9199	2410015M20Rik			Znrf1
711	Supt16h	1810013D10Rik			Aldh16a1
712	Ano6	Eif2s1			Bloc1s1
713	Soat1	Traf7			Prkag1
714	Eci1	Rpl36al			Plxnb1
715	Plce1	Psenen			Crat
716	Atg3	Aip			Phpt1
717	Bnc1	Cmas			5930434B04Rik
718	Pik3c2a	Rpia			Kpnb1
719	Pqlc3	Ncbp1			Nme2
720	Thrap3	Mea1			E430025E21Rik
721	Irak4	Timm50			Smyd2
722	Kdm6b	Ear12			Cyhr1
723	Apol9a	Fkbp1a			Mvp
724	Wnt4	Commd4			Rps27l
725	1500003O03Rik	Col5a3			Rbp4
726	Phf3	Fblim1			Cars
727	1110004F10Rik	Cwh43			kg:uc012ctw.1
728	Kansl1	Arl2bp			Ssr1
729	Fth1	Mrpl46			Ssu72
730	Tmem50a	Tcn2			Usp48
731	Utp20	Add2			Atp5k
732	Smad4	Specc1l			Lrrk1
733	Stmn2	Ppcs			BC056474
734	Gstm1	Vrk3			Epn1
735	Senp6	Trim25			Trappc1
736	Gda	Nfatc1			Clk2
737	Nucks1	Rap1gap			Sugt1
738	Ints10	Hsd17b12			Nenf
739	Syne1	Epas1			kg:uc009cuu.1
740	Itga6	Ddx1			Ubap2
741	Acad9	Prdx6			Rps20
742	Maged1	Mmp24			Atp5h
743	Spen	Ndufb9			9430008C03Rik
744	Chd1	Phf23			Kars
745	Taf3	Rpa2			Mrpl37
746	Ptgs1	5031439G07Rik			Aimp1
747	Sparc	Rrp7a			Trmt1
748	R74862	Arfip2			Hspa4
749	B230120H23Rik	Efna1			Cd164
750	Tmem234	Agps			9430023L20Rik
751	Ryk	Sephs1			Rnf4
752	Dlgap4	Apoc2			H1f0
753	Atp1b1	Mrps27			C1qtnf1
754	Parp14	Snn			Srd5a1
755	Tgfbr2	Serinc3			1500010J02Rik
756	Ccdc90a	Pdcd5			Rpl35a
757	Ncoa1	AA986860			Cand2
758	Pppde1	Pitpna			C630004H02Rik
759	Luc7l3	Vac14			Acsbg1
760	Prg4	2810025M15Rik			Derl1
761	Rab11fip1	Def8			Cbx5
762	Plk2	Hilpda			Tmem63a
763	Ifi35	Eif6			Hgfac
764	Pdap1	Brd7			Stx5a
765	Cd248	Fes			Bri3
766	Sesn1	Sbf1			Tomm20
767	Ecd	Ak2			Fam20c
768	Ap1s3	1810035L17Rik			Cox6c
769	H2-K1	Lime1			Tm2d2
770	Spag9	Hspe1			Plekhb2
771	Tshz1	Csrp2bp			Ramp1
772	Dennd5a	Uba5			2410001C21Rik
773	Stag1	Gsta4			Tardbp
774	Gpx8	2900092E17Rik			Pebp1
775	Sod3				kg:uc008gbp.1
776	BC005561				Eif3b
777	kg:uc009vev.1				Ccna2
778	Ywhaz				Ptges
779	Ganab				kg:uc007hyr.2
780	Rras2				Wbp5
781	Dusp14				Chchd2
782	kg:uc012hdk.1				Fdft1
783	Nr1d1				Srm
784	Wwc2				Gtf3a
785	Ubxn2a				D0H4S114
786	Iqsec1				1810009A15Rik
787	kg:uc007vsr.1				Rps27
788	Cfl1				Tmem176b
789	Csrp1				Ndufc1
790	Smchd1				Lasp1
791	Myl12a				Fam108a
792	Ubqln2				Mapk8ip3
793	Tmcc3				Copa
794	Kdm5a				Serpina3n
795	Rbm25				Rps17
796	Wdr26				Dnpep
797	Vim				Lbp
798	Arpc2				Krt19
799	Calm1				Ei24
800	Dnaja2				Ap1b1
801	Shc1				Mogs
802	Vps13a				Uba1
803	Klf7				Postn
804	1810074P20Rik				Phf23
805	BC003331				Paox
806	Itpr2				Nploc4
807	Jmjd1c				Ndufv2
808	Pcdhgb5				Actr1a
809	Tubb2a				Mxd3
810	Ehd2				Pfdn1
811	Ift74				Ide
812	Per1				Foxp4
813	Pitpnm2				1810013D10Rik
814	Gstm4				2310007B03Rik
815	Dnmt1				Xab2
816	Tmco1				Agr2
817	Lass4				Dctn3
818	Ptprf				Urm1
819	Sirt2				H2-Ke2
820	Gfm2				Spint1
821	Taf7				Slc38a2
822	Spop				Ube2z
823	Zzef1				Ctrb1
824	Ccdc34				Fam195b
825	Zfp281				Suclg1
826	Tuba1a				Ube2l3
827	Ccdc109b				Rpn1
828	Cdk13				Mrps7
829	Dhx15				Tsg101
830	Src				Drosha
831	Braf				Arfip2
832	Mapre2				Mrto4
833	Anxa7				Grlf1
834	Sept9				Sort1
835	Alox12				Oaf
836	Pknox1				Ints1
837	2610034B18Rik				Slc44a2
838	Topors				Dph3
839	Phf21a				Gramd1a
840	Qser1				Fkbp9
841	Tirap				Fam149a
842	Fas				1810035L17Rik
843	Lass2				kg:uc007fte.1
844	6330406I15Rik				Eif2s1
845	Parvb				Smpd1
846	Atp1a1				Eef1b2
847	Mtmr6				Actr10
848	Cd109				Rab11fip5
849	Dnajc1				Ypel3
850	Hp1bp3				Flnb
851	1600029D21Rik				Tcn2
852	Ttc38				Crlf1
853	Mfhas1				Map3k15
854	Filip1l				Cul7
855	Zfp148				Atp6v1g1
856	Nkd1				Ncbp1
857	Usp16				Atp1b3
858	Tlr2				Mtif3
859	Zc3h18				Aldoa
860	Stk10				Htra1
861	Ltbp4				Rab14
862	Hdac3				Ppm1a
863	Efhd2				Ndufb11
864	Prkar2a				Kansl3
865	Atp6v1a				Rab24
866	Sf3b4				Bcl2l1
867	Gprc5b				Lgals1
868	Clip3				Samm50
869	Mettl2				Mrps33
870	Secisbp2				Anxa1
871	Fmod				Chchd1
872	kg:uc009lxf.1				Mapre1
873	Elovl6				Ctbp2
874	Bzw1				Rnps1
875	Etfa				Spg7
876	Hspa2				Tnfrsf12a
877	kg:uc007won.1				H6pd
878	Rnf20				Myo7a
879					Mcm7
880					Psmd13
881					Mrpl54
882					Atp6v0b
883					Prdx1
884					Elof1
885					Rexo4
886					Mrps18a
887					Dpcd
888					D2Wsu81e
889					Cd99l2
890					Synpo
891					Atp2a2
892					Cdc5l
893					Stard7
894					Atp13a2
895					Sdha
896					Hdac6
897					Krt20
898					Ppp6r3
899					1700037H04Rik
900					Napa
901					Pgp
902					Cnih
903					Atg4b
904					Cox8a
905					Srp68
906					St13
907					Gng12
908					Cfdp1
909					Rcc2
910					Pisd-ps1
911					Ivns1abp
912					Mpv17l2
913					Ssna1
914					Gnl1
915					Tmem111
916					Hbs1l
917					Agpat3
918					Col6a2
919					March6
920					Usp39
921					Rps11
922					Ahnak
923					Lcmt1
924					Ddx41
925					H2afv
926					Fau
927					Tuba1c
