# Supplementary material for: Single-Cell RNA Sequencing Identifies Extracellular Matrix Gene Expression by Pancreatic Circulating Tumor Cells
Source: Cell Rep. Author manuscript; Available in PMC 2015 Sep 25. (PMC4230325; doi:10.1016/j.celrep.2014.08.029)
Supplement: Supplemental Table 2 [file NIHMS634041-supplement-Supplemental_Table_2.xlsx]

## Sheet: Table S2
Table S2: Most Significant Gene Ontology Terms in CTC-c enriched genes using BP_FAT and CC_FAT Datasets
q-value < 0.01
Source	Term	Count	Odds Ratio	Benjamini (q-value)
GOTERM_BP_FAT	GO:0060429~epithelium development	35	2.92485	8.71803e-05
GOTERM_BP_FAT	GO:0030029~actin filament-based process	27	3.4742	6.84642e-05
GOTERM_BP_FAT	GO:0030036~actin cytoskeleton organization	26	3.56857	4.94654e-05
GOTERM_BP_FAT	GO:0007010~cytoskeleton organization	36	2.50086	0.000627247
GOTERM_BP_FAT	GO:0051173~positive regulation of nitrogen compound metabolic process	49	2.10967	0.000661682
GOTERM_BP_FAT	GO:0035295~tube development	31	2.65927	0.000779885
GOTERM_BP_FAT	GO:0010604~positive regulation of macromolecule metabolic process	54	1.93194	0.00172701
GOTERM_BP_FAT	GO:0031328~positive regulation of cellular biosynthetic process	49	2.0103	0.00157511
GOTERM_BP_FAT	GO:0051789~response to protein stimulus	16	4.1649	0.00144837
GOTERM_BP_FAT	GO:0035239~tube morphogenesis	23	3.04604	0.00150638
GOTERM_BP_FAT	GO:0045449~regulation of transcription	140	1.42368	0.0014097
GOTERM_BP_FAT	GO:0048729~tissue morphogenesis	28	2.66431	0.00130576
GOTERM_BP_FAT	GO:0009891~positive regulation of biosynthetic process	49	1.99226	0.00124078
GOTERM_BP_FAT	GO:0045935~positive regulation of nucleobase, nucleoside, nucleotide and nucleic acid metabolic process	46	2.04264	0.00120614
GOTERM_BP_FAT	GO:0002009~morphogenesis of an epithelium	23	3.01083	0.0012149
GOTERM_BP_FAT	GO:0048584~positive regulation of response to stimulus	24	2.92215	0.0011396
GOTERM_BP_FAT	GO:0051276~chromosome organization	39	2.18619	0.00126191
GOTERM_BP_FAT	GO:0045637~regulation of myeloid cell differentiation	12	5.32863	0.00143578
GOTERM_BP_FAT	GO:0045785~positive regulation of cell adhesion	11	5.79333	0.0016889
GOTERM_BP_FAT	GO:0045941~positive regulation of transcription	43	2.05012	0.0016795
GOTERM_BP_FAT	GO:0045893~positive regulation of transcription, DNA-dependent	39	2.12312	0.00198519
GOTERM_BP_FAT	GO:0051254~positive regulation of RNA metabolic process	39	2.10792	0.00221068
GOTERM_BP_FAT	GO:0006357~regulation of transcription from RNA polymerase II promoter	51	1.87497	0.00228009
GOTERM_BP_FAT	GO:0006325~chromatin organization	32	2.30061	0.0025187
GOTERM_BP_FAT	GO:0010628~positive regulation of gene expression	43	1.99551	0.00252521
GOTERM_BP_FAT	GO:0060562~epithelial tube morphogenesis	17	3.46841	0.00258471
GOTERM_BP_FAT	GO:0042127~regulation of cell proliferation	45	1.89424	0.00514852
GOTERM_BP_FAT	GO:0010557~positive regulation of macromolecule biosynthetic process	44	1.8801	0.00719375
GOTERM_BP_FAT	GO:0002253~activation of immune response	14	3.68667	0.00784406
GOTERM_BP_FAT	GO:0050778~positive regulation of immune response	18	2.99735	0.00804575
GOTERM_BP_FAT	GO:0002684~positive regulation of immune system process	23	2.52851	0.00881659
GOTERM_BP_FAT	GO:0045944~positive regulation of transcription from RNA polymerase II promoter	33	2.08754	0.00901241
GOTERM_CC_FAT	GO:0005578~proteinaceous extracellular matrix	32	2.37607	0.00475107
GOTERM_CC_FAT	GO:0031012~extracellular matrix	32	2.2838	0.00519226
GOTERM_CC_FAT	GO:0044421~extracellular region part	60	1.70953	0.00643648
GOTERM_CC_FAT	GO:0031981~nuclear lumen	65	1.62337	0.0102413
GOTERM_CC_FAT	GO:0043233~organelle lumen	79	1.53361	0.00859384
GOTERM_CC_FAT	GO:0005829~cytosol	45	1.80762	0.0100772
GOTERM_CC_FAT	GO:0070013~intracellular organelle lumen	78	1.51821	0.00938657
GOTERM_CC_FAT	GO:0031982~vesicle	43	1.82712	0.00871235
GOTERM_CC_FAT	GO:0031974~membrane-enclosed lumen	80	1.50275	0.0082696
