# Supplementary material for: Single-Cell RNA Sequencing Identifies Extracellular Matrix Gene Expression by Pancreatic Circulating Tumor Cells
Source: Cell Rep. Author manuscript; Available in PMC 2015 Sep 25. (PMC4230325; doi:10.1016/j.celrep.2014.08.029)
Supplement: Supplemental Table 3 [file NIHMS634041-supplement-Supplemental_Table_3.xlsx]

## Sheet: Sheet1
Table S3: Most Significant KEGG Terms in CTC-c enriched genes compared to primary tumor
q-value < 0.25
Source	Term	Count	Odds Ratio	Benjamini (q-value)
KEGG_PATHWAY	mmu04510:Focal adhesion	27	2.72632	0.000673341
KEGG_PATHWAY	mmu04810:Regulation of actin cytoskeleton	26	2.39548	0.00501305
KEGG_PATHWAY	mmu04010:MAPK signaling pathway	29	2.18792	0.00572566
KEGG_PATHWAY	mmu04520:Adherens junction	12	3.15679	0.0462202
KEGG_PATHWAY	mmu05200:Pathways in cancer	29	1.79504	0.0662796
KEGG_PATHWAY	mmu04144:Endocytosis	21	2.07848	0.0713049
KEGG_PATHWAY	mmu04350:TGF-beta signaling pathway	12	2.75766	0.0781876
KEGG_PATHWAY	mmu05215:Prostate cancer	12	2.66574	0.0885983
KEGG_PATHWAY	mmu04530:Tight junction	15	2.22145	0.113344
KEGG_PATHWAY	mmu04610:Complement and coagulation cascades	10	2.66574	0.165011
KEGG_PATHWAY	mmu04720:Long-term potentiation	9	2.57053	0.219053
KEGG_PATHWAY	mmu05221:Acute myeloid leukemia	8	2.80604	0.232973
KEGG_PATHWAY	mmu05210:Colorectal cancer	10	2.32477	0.241381
KEGG_PATHWAY	mmu04512:ECM-receptor interaction	10	2.4088	0.244246
KEGG_PATHWAY	mmu03040:Spliceosome	13	2.09604	0.247602
