# Supplementary material for: Single-Cell RNA Sequencing Identifies Extracellular Matrix Gene Expression by Pancreatic Circulating Tumor Cells
Source: Cell Rep. Author manuscript; Available in PMC 2015 Sep 25. (PMC4230325; doi:10.1016/j.celrep.2014.08.029)
Supplement: Supplemental Table 4 [file NIHMS634041-supplement-Supplemental_Table_4.xlsx]

## Sheet: Table S3
Table S4: Most Significant Gene Sets Enriched in CTC-plt vs CTC-c
q-value < 0.01
Source	Term	Count	Odds Ratio	Benjamini (q-value)
GOTERM_BP_FAT	GO:0042060~wound healing	18	7.79923	1.85601e-07
GOTERM_BP_FAT	GO:0007596~blood coagulation	15	10.399	9.31345e-08
GOTERM_BP_FAT	GO:0050817~coagulation	15	10.399	9.31345e-08
GOTERM_BP_FAT	GO:0007599~hemostasis	15	10.2525	7.5932e-08
GOTERM_BP_FAT	GO:0050878~regulation of body fluid levels	15	8.17897	1.29745e-06
GOTERM_BP_FAT	GO:0030029~actin filament-based process	20	5.51461	1.13669e-06
GOTERM_BP_FAT	GO:0007010~cytoskeleton organization	26	3.87038	3.95357e-06
GOTERM_BP_FAT	GO:0030036~actin cytoskeleton organization	18	5.29403	1.10924e-05
GOTERM_BP_FAT	GO:0009611~response to wounding	26	3.63615	1.02313e-05
GOTERM_BP_FAT	GO:0007155~cell adhesion	33	2.85462	2.8575e-05
GOTERM_BP_FAT	GO:0022610~biological adhesion	33	2.84954	2.70044e-05
GOTERM_BP_FAT	GO:0001775~cell activation	19	3.74814	0.000470314
GOTERM_BP_FAT	GO:0030168~platelet activation	6	18.1982	0.00167753
GOTERM_BP_FAT	GO:0007229~integrin-mediated signaling pathway	10	6.38534	0.00295382
GOTERM_BP_FAT	GO:0016192~vesicle-mediated transport	25	2.60346	0.003809
MSigDBv3.1 CGP	GNATENKO PLATELET SIGNATURE	20	55.1	3.91e-24
MSigDBv3.1 CGP	TENEDINI MEGAKARYOCYTE MARKERS	14	15.3	1.35e-11
MSigDBv3.1 CP:REACTOME	REACTOME FACTORS INVOLVED IN MEGAKARYOCYTE DEVELOPMENT AND PLATELET PRODUCTION	6	2.9	0.0225
