# Supplementary material for: Single-Cell RNA Sequencing Identifies Extracellular Matrix Gene Expression by Pancreatic Circulating Tumor Cells
Source: Cell Rep. Author manuscript; Available in PMC 2015 Sep 25. (PMC4230325; doi:10.1016/j.celrep.2014.08.029)
Supplement: Supplemental Table 5 [file NIHMS634041-supplement-Supplemental_Table_5.xlsx]

## Sheet: Table S4
Table S5: Most Significant Gene Sets Enriched in CTC-pro vs CTC-c
q-value < 0.01
Source	Term	Count	Odds Ratio	Benjamini (q-value)
GOTERM_BP_FAT	GO:0002495~antigen processing and presentation of peptide antigen via MHC class II	5	59.8063	0.000697471
GOTERM_BP_FAT	GO:0019886~antigen processing and presentation of exogenous peptide antigen via MHC class II	5	59.8063	0.000697471
GOTERM_BP_FAT	GO:0002504~antigen processing and presentation of peptide or polysaccharide antigen via MHC class II	5	50.3632	0.000734063
GOTERM_BP_FAT	GO:0002478~antigen processing and presentation of exogenous peptide antigen	5	41.6044	0.00110056
GOTERM_BP_FAT	GO:0019884~antigen processing and presentation of exogenous antigen	5	34.1751	0.00187114
GOTERM_BP_FAT	GO:0048002~antigen processing and presentation of peptide antigen	5	27.34	0.00372192
GOTERM_BP_FAT	GO:0001775~cell activation	9	7.00172	0.0038202
GOTERM_BP_FAT	GO:0019882~antigen processing and presentation	6	13.1986	0.00740192
