# Supplementary material for: Single-Cell RNA Sequencing Identifies Extracellular Matrix Gene Expression by Pancreatic Circulating Tumor Cells
Source: Cell Rep. Author manuscript; Available in PMC 2015 Sep 25. (PMC4230325; doi:10.1016/j.celrep.2014.08.029)
Supplement: Supplemental Table 6 [file NIHMS634041-supplement-Supplemental_Table_6.xlsx]

## Sheet: Supp Table 4
Table S6: Human CTC ECM Gene Expression
		Percent of Samples > 100 RPM
Count	ECM Gene Symbol	All CTCs	PDAC CTCs	Breast CTCs	Prostate CTCs
1	ANXA2	0.362832	0	0.517241	0.337662
2	SPON2	0.292035	0	0.0344828	0.415584
3	LGALS3	0.221239	0.428571	0.37931	0.142857
4	SPARC	0.212389	1	0.310345	0.103896
5	LGALS3BP	0.168142	0	0.344828	0.116883
6	MGP	0.159292	0.571429	0.448276	0.012987
7	LAMC1	0.150442	0	0.0689655	0.194805
8	SMC3	0.150442	0.428571	0.172414	0.116883
9	CALR	0.141593	0	0.0689655	0.181818
10	TIMP1	0.132743	0.142857	0.275862	0.0779221
11	MMP24	0.115044	0	0.103448	0.12987
12	DAG1	0.106195	0	0.206897	0.0779221
13	ERBB2IP	0.106195	0.142857	0.206897	0.0649351
14	MMP19	0.106195	0	0.103448	0.116883
15	AGRN	0.0884956	0	0.0689655	0.103896
16	CRTAP	0.0884956	0	0.0689655	0.103896
17	COL24A1	0.079646	0.571429	0.172414	0
18	ANG	0.0707965	0	0	0.103896
19	MFAP1	0.0707965	0	0.0689655	0.0779221
20	VWF	0.0707965	0.142857	0.172414	0.025974
21	VWA1	0.0707965	0	0.0344828	0.0909091
22	TIMP2	0.0619469	0	0.137931	0.038961
23	ECM1	0.0619469	0	0.241379	0
24	LTBP1	0.0619469	0.285714	0.103448	0.025974
25	LGALS1	0.0619469	0	0.103448	0.0519481
26	SERPINA1	0.0619469	0	0.206897	0.012987
27	SPOCK1	0.0619469	0.142857	0	0.0779221
28	TFF3	0.0619469	0	0.172414	0.025974
29	NPNT	0.0530973	0	0.0344828	0.0649351
30	TFIP11	0.0530973	0.142857	0.0689655	0.038961
31	COL9A2	0.0442478	0	0	0.0649351
32	COL6A1	0.0442478	0	0	0.0649351
33	FN1	0.0442478	0.142857	0.103448	0.012987
34	LAD1	0.0442478	0	0.103448	0.025974
35	LAMA1	0.0442478	0.142857	0.0344828	0.038961
36	LAMB2	0.0442478	0	0.103448	0.025974
37	MATN2	0.0442478	0.142857	0.0344828	0.038961
38	ZP3	0.0442478	0	0	0.0649351
39	ADAMTSL3	0.0353982	0.285714	0.0344828	0.012987
40	FRAS1	0.0353982	0.142857	0	0.038961
41	TIMP3	0.0353982	0	0.0344828	0.038961
42	DST	0.0353982	0	0.0689655	0.025974
43	GFOD2	0.0353982	0.142857	0	0.038961
44	LAMA3	0.0353982	0.142857	0	0.038961
45	LAMB1	0.0353982	0.142857	0	0.038961
46	MMP7	0.0353982	0	0	0.0519481
47	ANGPTL4	0.0265487	0	0	0.038961
48	BMP4	0.0265487	0	0	0.038961
49	LTBP2	0.0265487	0.285714	0.0344828	0
50	LEPRE1	0.0265487	0	0	0.038961
51	LUM	0.0265487	0	0	0.038961
52	NID2	0.0265487	0.142857	0.0689655	0
53	SLC1A3	0.0265487	0.285714	0	0.012987
54	TECTA	0.0265487	0.142857	0.0344828	0.012987
55	THSD4	0.0265487	0	0.0689655	0.012987
56	ADAMTS15	0.0176991	0	0.0689655	0
57	USH2A	0.0176991	0.142857	0.0344828	0
58	APLP1	0.0176991	0	0	0.025974
59	COL4A3	0.0176991	0.142857	0.0344828	0
60	COL7A1	0.0176991	0	0.0344828	0.012987
61	COL11A1	0.0176991	0	0.0689655	0
62	COL11A2	0.0176991	0	0	0.025974
63	COL15A1	0.0176991	0.285714	0	0
64	CTGF	0.0176991	0	0	0.025974
65	CRISP3	0.0176991	0	0	0.025974
66	DCN	0.0176991	0	0	0.025974
67	ENTPD2	0.0176991	0	0	0.025974
68	FMOD	0.0176991	0	0.0344828	0.012987
69	GPC1	0.0176991	0	0	0.025974
70	HSPG2	0.0176991	0	0	0.025974
71	LAMA5	0.0176991	0	0.0344828	0.012987
72	LAMC2	0.0176991	0.142857	0	0.012987
73	MMP10	0.0176991	0	0.0344828	0.012987
74	MMP12	0.0176991	0	0	0.025974
75	NTN4	0.0176991	0	0.0689655	0
76	NAV2	0.0176991	0	0.0689655	0
77	PAPLN	0.0176991	0	0.0344828	0.012987
78	SFTPA2	0.0176991	0	0	0.025974
79	VCAN	0.0176991	0.142857	0	0.012987
80	ADAMTS13	0.00884956	0	0.0344828	0
81	ADAMTS3	0.00884956	0.142857	0	0
82	ADAMTS5	0.00884956	0.142857	0	0
83	ADAMTSL4	0.00884956	0	0	0.012987
84	EFEMP1	0.00884956	0	0.0344828	0
85	EFEMP2	0.00884956	0	0.0344828	0
86	EGFLAM	0.00884956	0.142857	0	0
87	KAL1	0.00884956	0	0	0.012987
88	KAZALD1	0.00884956	0	0	0.012987
89	MAMDC2	0.00884956	0.142857	0	0
90	SMOC1	0.00884956	0	0	0.012987
91	SMOC2	0.00884956	0	0	0.012987
92	ACHE	0.00884956	0	0	0.012987
93	AMTN	0.00884956	0	0.0344828	0
94	ANXA2P2	0.00884956	0	0.0344828	0
95	CPZ	0.00884956	0	0.0344828	0
96	CHADL	0.00884956	0	0	0.012987
97	COCH	0.00884956	0	0	0.012987
98	COL6A6	0.00884956	0.142857	0	0
99	COL1A2	0.00884956	0	0.0344828	0
100	COL2A1	0.00884956	0	0	0.012987
101	COL4A1	0.00884956	0.142857	0	0
102	COL4A2	0.00884956	0	0	0.012987
103	COL4A6	0.00884956	0	0	0.012987
104	COL5A1	0.00884956	0.142857	0	0
105	COL6A2	0.00884956	0	0	0.012987
106	COL8A1	0.00884956	0.142857	0	0
107	COL12A1	0.00884956	0.142857	0	0
108	COL14A1	0.00884956	0.142857	0	0
109	COL19A1	0.00884956	0.142857	0	0
110	COL17A1	0.00884956	0.142857	0	0
111	COL22A1	0.00884956	0.142857	0	0
112	ENTPD1	0.00884956	0.142857	0	0
113	FBN2	0.00884956	0	0	0.012987
114	FBN3	0.00884956	0	0.0344828	0
115	FBLN1	0.00884956	0.142857	0	0
116	FBLN7	0.00884956	0	0	0.012987
117	GPC4	0.00884956	0	0.0344828	0
118	HMCN1	0.00884956	0.142857	0	0
119	IMPG1	0.00884956	0.142857	0	0
120	IMPG2	0.00884956	0	0.0344828	0
121	LAMA2	0.00884956	0	0.0344828	0
122	LAMB3	0.00884956	0.142857	0	0
123	MEPE	0.00884956	0	0.0344828	0
124	MMP1	0.00884956	0.142857	0	0
125	MMP2	0.00884956	0	0.0344828	0
126	MMP25	0.00884956	0	0	0.012987
127	MMP3	0.00884956	0	0.0344828	0
128	MMP9	0.00884956	0.142857	0	0
129	OGN	0.00884956	0.142857	0	0
130	PI3	0.00884956	0	0	0.012987
131	PRELP	0.00884956	0.142857	0	0
132	PTPRZ1	0.00884956	0.142857	0	0
133	RELN	0.00884956	0	0.0344828	0
134	ADAMTSL2	0.00884956	0	0	0.012987
135	TGFBI	0.00884956	0	0.0344828	0
136	UCMA	0.00884956	0	0.0344828	0
137	VIT	0.00884956	0	0.0344828	0
138	WNT10A	0.00884956	0.142857	0	0
139	WNT10B	0.00884956	0	0	0.012987
140	WNT11	0.00884956	0	0.0344828	0
141	WNT4	0.00884956	0	0	0.012987
142	ZP2	0.00884956	0.142857	0	0
143	ADAMTS1	0	0	0	0
144	ADAMTS10	0	0	0	0
145	ADAMTS12	0	0	0	0
146	ADAMTS14	0	0	0	0
147	ADAMTS16	0	0	0	0
148	ADAMTS17	0	0	0	0
149	ADAMTS18	0	0	0	0
150	ADAMTS19	0	0	0	0
151	ADAMTS2	0	0	0	0
152	ADAMTS20	0	0	0	0
153	ADAMTS4	0	0	0	0
154	ADAMTS6	0	0	0	0
155	ADAMTS8	0	0	0	0
156	ADAMTS9	0	0	0	0
157	ADAMTSL1	0	0	0	0
158	ADAMTSL5	0	0	0	0
159	CD248	0	0	0	0
160	DGCR6	0	0	0	0
161	EGFL6	0	0	0	0
162	EMID1	0	0	0	0
163	FREM1	0	0	0	0
164	FREM2	0	0	0	0
165	RELL2	0	0	0	0
166	SPARCL1	0	0	0	0
167	ACAN	0	0	0	0
168	AMBN	0	0	0	0
169	AMELX	0	0	0	0
170	AMELY	0	0	0	0
171	ASPN	0	0	0	0
172	BGN	0	0	0	0
173	BCAN	0	0	0	0
174	CRTAC1	0	0	0	0
175	CILP2	0	0	0	0
176	CILP	0	0	0	0
177	COMP	0	0	0	0
178	CHL1	0	0	0	0
179	CHI3L1	0	0	0	0
180	CHAD	0	0	0	0
181	C6orf15	0	0	0	0
182	CCDC80	0	0	0	0
183	CTHRC1	0	0	0	0
184	COL1A1	0	0	0	0
185	COL3A1	0	0	0	0
186	COL4A4	0	0	0	0
187	COL4A5	0	0	0	0
188	COL9A1	0	0	0	0
189	COL9A3	0	0	0	0
190	COL5A2	0	0	0	0
191	COL5A3	0	0	0	0
192	COL6A3	0	0	0	0
193	COL8A2	0	0	0	0
194	COL10A1	0	0	0	0
195	COL16A1	0	0	0	0
196	COL18A1	0	0	0	0
197	COL21A1	0	0	0	0
198	COL27A1	0	0	0	0
199	COL28A1	0	0	0	0
200	COLQ	0	0	0	0
201	DMP1	0	0	0	0
202	DSPP	0	0	0	0
203	DPT	0	0	0	0
204	ELN	0	0	0	0
205	EMILIN1	0	0	0	0
206	EMILIN2	0	0	0	0
207	EMILIN3	0	0	0	0
208	ENAM	0	0	0	0
209	EPYC	0	0	0	0
210	ECM2	0	0	0	0
211	FBN1	0	0	0	0
212	FGF1	0	0	0	0
213	FGF9	0	0	0	0
214	FLRT1	0	0	0	0
215	FLRT2	0	0	0	0
216	FLRT3	0	0	0	0
217	FBLN2	0	0	0	0
218	FBLN5	0	0	0	0
219	GPLD1	0	0	0	0
220	GPC2	0	0	0	0
221	GPC3	0	0	0	0
222	GPC5	0	0	0	0
223	GPC6	0	0	0	0
224	HAPLN1	0	0	0	0
225	HAPLN2	0	0	0	0
226	HAPLN3	0	0	0	0
227	HAPLN4	0	0	0	0
228	KERA	0	0	0	0
229	LAMA4	0	0	0	0
230	LAMB4	0	0	0	0
231	LAMC3	0	0	0	0
232	LTBP4	0	0	0	0
233	LOX	0	0	0	0
234	LOXL1	0	0	0	0
235	MATN1	0	0	0	0
236	MATN3	0	0	0	0
237	MMP11	0	0	0	0
238	MMP13	0	0	0	0
239	MMP16	0	0	0	0
240	MMP17	0	0	0	0
241	MMP20	0	0	0	0
242	MMP23A	0	0	0	0
243	MMP26	0	0	0	0
244	MMP27	0	0	0	0
245	MMP28	0	0	0	0
246	MMP8	0	0	0	0
247	MFAP5	0	0	0	0
248	MFAP2	0	0	0	0
249	MFAP4	0	0	0	0
250	MUC4	0	0	0	0
251	MMRN2	0	0	0	0
252	NTN1	0	0	0	0
253	NTN3	0	0	0	0
254	NID1	0	0	0	0
255	NYX	0	0	0	0
256	ODAM	0	0	0	0
257	OPTC	0	0	0	0
258	OMD	0	0	0	0
259	OTOA	0	0	0	0
260	POSTN	0	0	0	0
261	PODN	0	0	0	0
262	PODNL1	0	0	0	0
263	PRSS36	0	0	0	0
264	RPTN	0	0	0	0
265	RBP3	0	0	0	0
266	SPN	0	0	0	0
267	ADAMTS7	0	0	0	0
268	SPOCK2	0	0	0	0
269	SPOCK3	0	0	0	0
270	SPON1	0	0	0	0
271	SFTPA1	0	0	0	0
272	SFTPD	0	0	0	0
273	TECTB	0	0	0	0
274	TNC	0	0	0	0
275	TNN	0	0	0	0
276	TNR	0	0	0	0
277	TNXB	0	0	0	0
278	THBS4	0	0	0	0
279	TFPI2	0	0	0	0
280	TGFB1	0	0	0	0
281	TINAG	0	0	0	0
282	TNFRSF11B	0	0	0	0
283	VEGFA	0	0	0	0
284	VTN	0	0	0	0
285	VWC2	0	0	0	0
286	WNT2	0	0	0	0
287	WNT1	0	0	0	0
288	WNT16	0	0	0	0
289	WNT2B	0	0	0	0
290	WNT3	0	0	0	0
291	WNT3A	0	0	0	0
292	WNT5A	0	0	0	0
293	WNT5B	0	0	0	0
294	WNT6	0	0	0	0
295	WNT7A	0	0	0	0
296	WNT7B	0	0	0	0
297	WNT8A	0	0	0	0
298	WNT8B	0	0	0	0
299	WNT9A	0	0	0	0
300	WNT9B	0	0	0	0
301	ZP1	0	0	0	0
302	ZP4	0	0	0	0
